# Supplementary material for: Influence of a growth hormone transgene on the genetic architecture of growth‐related traits: A comparative analysis between transgenic and wild‐type coho salmon
Source: Evol Appl. 2018 Oct 16;11(10):1886–900. doi: 10.1111/eva.12692 (PMC6231474; doi:10.1111/eva.12692)
Supplement: Supplementary file 2 [file EVA-11-1886-s002.xlsx]

## Sheet: Legend
File S2: Number of polymorphic RAD markers in the hemizygous father and wild mother.

## Sheet: Supplementary_Material_2
LG	Number of polymorphic markers
	Father	Mother
Co01	30	73
Co02	26	58
Co03	23	59
Co04	38	92
Co05	42	71
Co06	35	79
Co07	22	66
Co08	46	40
Co09	21	45
Co10	24	81
Co11	45	75
Co12	22	44
Co13	2	62
Co14	40	70
Co15	43	68
Co16	17	44
Co17	43	73
Co18	39	74
Co19	30	60
Co20	19	44
Co21	27	42
Co22	27	66
Co23	20	39
Co24	21	34
Co25	30	46
Co26	21	50
Co27	29	37
Co28	30	45
Co29	21	35
Co30	29	34
Total	864	1706
