# Supplementary material for: Influence of a growth hormone transgene on the genetic architecture of growth‐related traits: A comparative analysis between transgenic and wild‐type coho salmon
Source: Evol Appl. 2018 Oct 16;11(10):1886–900. doi: 10.1111/eva.12692 (PMC6231474; doi:10.1111/eva.12692)
Supplement: Supplementary file 3 [file EVA-11-1886-s003.xlsx]

## Sheet: Legend
File S3: Summary of QTL identified in non-transgenic group (S3.A), transgenic group (S3.B).
Identification includes trait; Group name in which the QTL was identified in (non-transgenic as NT and transgenic as T); the parent in which the QTL was detected (Source); Linkage Group; Positions (cM) and markers to which QTL mapped; 95% Bayes credible interval (Bayes CI 95%); max LOD score (LOD); percentage of variation explained (PVE); P value of the F-statistic. QTL are summarized in the orde…

## Sheet: Supplementary Material 3.A
Trait	Group	Source	Linkage Group	Position (cM)	Closest Marker	Bayes CI (95%)	LOD	PVE	P value of the F-statistic	Significance
Length_TP_3	NT	Sire	Co03	27.5	Co33055_Co03a	1.5 - 269.6	2.465	6.32	0.004544	**
			Co15	67.57	Co12555_Co15a	28.32 - 212.32	3.426	8.949	0.000112	***
			Co20	165.89	Co31022_Co20b	55.61 - 165.89	4.52	12.062	9.07e-06	***
			Co03 x Sex	-	-	-	2.404	6.157	0.001209	**
Length_TP_4	NT	Sire	Co11	228.6	Co58715_Co11b	60.48 - 246.73	5.516	8.798	8.24e-06	***
			Co15	113.32	Co44270_Co15a	25.20 - 244.32	2.598	3.902	0.000923	***
			Co20	110.17	Co45712_Co20u	50.17 - 165.89	3.471	5.308	0.000128	***
			Co25	158.87	Co14237_Co25	4.87 - 167.87	2.519	3.778	0.001105	**
			Co30	70.35	Co54654_Co30	69.35 - 72.35	16.59	33.574	3e-15	***
			Co11 x Co30	-	-	-	3.113	4.726	0.000287	***
			Co30 x Sex	-	-	-	10.253	18.07	4.64e-11	***
Length_TP_5	NT	Sire	Co15	211.32	Co15054_Co15b	66.32 - 212.32	6.927	18.545	2.38e-07	***
			Co20	165.89	Co31022_Co20b	8.17 - 165.89	3.589	8.962	7.29e-05	***
			Co25	163.38	Co04712_Co25	158.87 - 163.87	4.264	10.796	8.38e-05	***
			Co15 x Co25	-	-	-	2.35	5.719	0.00133	**
Length_TP_6	NT	Sire	Co11	48.31	Co58273_Co11a	14.73 - 166.73	5.662	20.116	4.53e-06	***
			Co15	210.16	Co16886_Co15b	23.32 - 271.74	1.339	4.239	0.016164	*
			Co11 x Sex	-	-	-	2.439	7.948	0.00117	**
Length_TP_7
Length_TP_9
Weight_TP_3	NT	Sire	Co01	231.44	Co51028_Co01b	34.21 - 231.44	4.881	9.565	2.77e-05	***
			Co11	78.73	Co49885_Co11a	10.73 - 278.88	1.73	3.189	0.006496	**
			Co15	134.32	Co14165_Co15u	66.32 - 211.65	5.945	11.895	2.81e-06	***
			Co20	165.89	Co31022_Co20b	70.17 - 165.89	5.163	10.174	1.51e-05	***
			Co25	162.87	Co04712_Co25	158.87 - 163.87	4.158	8.033	0.000131	***
			Co01 x Co20	-	-	-	1.355	2.479	0.016022	*
			Co15 x Co20	-	-	-	2.174	4.041	0.002281	**
Weight_TP_4	NT	Sire	Co11	48.31	Co58273_Co11a	10.73 - 271.73000	1.781	3.825	0.022802	*
			Co15	212.32	Co15054_Co15b	63.32 - 267.32	3.046	6.71	0.001558	**
			Co20	165.89	Co31022_Co20b	11.17 - 165.89	3.203	7.08	0.000234	***
			Co25	163.38	Co04712_Co25	4.87 - 168.87	2.541	5.54	0.004549	**
			Co27	115	Co35082_Co27	15.00 - 148.00	2.019	4.356	0.003494	**
			Co11 x Sex	-	-	-	1.012	2.14	0.038649	*
			Co15 x Co25	-	-	-	1.193	2.531	0.02478	*
Weight_TP_5	NT	Sire	Co11	225.73	Co58715_Co11b	10.73 - 265.73	3.719	8.739	0.000348	***
			Co15	107.32	Co39683_Co15a	66.32 - 212.32	5.416	13.183	9.21e-06	***
			Co20	108.17	Co45712_Co20u	12.17 - 165.89	5.235	12.695	1.36e-05	***
			Co25	156.81	Co14237_Co25	4.87 - 165.87	2.345	5.356	0.00157	**
			Co11 x Sex	-	-	-	1.618	3.64	0.008646	**
			Co15 x Co20	-	-	-	2.186	4.976	0.002271	**
Weight_TP_6	NT	Sire	Co15	210.32	Co39873_Co15b	28.32 - 270.32	2.277	10.092	0.0015	**
Weight_TP_7
Weight_TP_9
DGC_TP_3_4	NT	Dam	Co07	202.41	Co00369_Co07b	162.80 - 203.42	4.7	17.15	4.21002e-06	***
DGC_TP_4_5	NT	Dam	Co04	36.43	Co17102_Co04a	31.00 - 48.00	6.7	23.71	3.95429e-08	***
DGC_TP_5_6
DGC_TP_6_7
DGC_TP_7_9
Signif. codes: *** 0.001 ** 0.01 * 0.05 . 0.1

## Sheet: Supplementary Material 3.B
Trait	Group	Source	Linkage Group	Position (cM)	Closest Marker	Bayes CI (95%)	LOD	PVE	P value of the F-statistic	Significance
Length_TP_1	T	Sire	Co23	14	Co39934_Co23	0.00 - 132.00	3.953	9.121	0.000162	***
			Co30	58.35	Co30795_Co30	55.35 - 167.61	1.555	3.425	0.008931	**
			Co23 x Sex	-	-	-	1.777	3.932	0.005181	**
		Dam	Co03	52.3	Co53514_Co03a	1.50 - 269.63	2.128	4.567	0.002217	**
			Co04	208	Co64498_Co04b	187.16 - 217.00	3.877	8.603	0.000191	***
			Co04 x Sex	-	-	-	1.16	2.443	0.023923	*
Length_TP_2	T	Sire	Co01	46.81	Co33307_Co01a	28.81 - 231.44	0.9125	1.76	0.04609	*
			Co23	14	Co39934_Co23	0.00 - 198.00	4.7193	9.793	3.26e-05	***
			Co30	63.73	Co50943_Co30	55.35 - 176.35	1.9569	3.85	0.00349	**
			Co23 x Sex	-	-	-	1.8009	3.533	0.00508	**
		Dam	Co16	192.8	Co48273_Co16b	184.77 - 199.77	4.852	11.519	2.03e-05	***
			Co16 x Sex	-	-	-	1.634	3.646	0.0071	**
Length_TP_5	T	Sire	Co01	220.81	Co31995_Co01b	28.81 - 231.44	1.856	5.184	0.00401	**
			Co30	63.73	Co50943_Co30	55.35 - 75.35	7.329	23.016	1.08e-08	***
		Dam	Co03	116.7	Co19737_Co03a	1.50 - 269.63	1.348	3.571	0.014668	*
			Co04	202	Co28666_Co04b	189.00 - 218.56	3.16	8.697	0.000187	***
Length_TP_6	T	Sire	Co30	78.81	Co55162_Co30	55.35 - 167.61	3.34889	14.4252	0.000105593	***
Length_TP_7	T	Dam	Co04	211	Co09937_Co04b	198.00 - 218.56	4.08152	17.2925	1.86425e-05	***
Length_TP_8
Weight_TP_1	T	Sire	Co30	166.45	Co59610_Co30	56.35 - 166.92	9.26219	29.3039	1.01499e-10	***
Weight_TP_2	T	Sire	Co23	14	Co39934_Co23	0.00 - 18.00	6.291	12.597	9.26e-07	***
			Co30	58.35	Co30795_Co30	55.35 - 167.61	2.255	4.175	0.001639	**
			Co23 x Sex	-	-	-	2.558	4.765	0.000796	***
	T	Dam	Co03	30.82	Co50408_Co03a	20.50 - 116.69	4.02175	13.9788	2.0465e-05	***
Weight_TP_5	T	Sire	Co30	63.73	Co50943_Co30	55.35 - 75.35	9.04395	31.2859	1.75933e-10	***
	T	Dam	Co04	206.3	Co28666_Co04b	192.00 - 218.56	3.606	10.37	6.07e-05	***
Weight_TP_6	T	Sire	Co19	35.07	Co19789_Co19a	27.76 - 201.76	3.11	11.24	0.000201	***
			Co30	62.24	Co50943_Co30	55.35 - 78.35	5.062	19.17	2.11e-06	***
Weight_TP_7
Weight_TP_8
DGC_TP_1_2	T	Sire	Co30	166.45	Co59610_Co30	55.35 - 166.92	9.15	29.01	1.31601e-10	***
	T	Dam	Co03	49.5	Co53514_Co03a	1.50 - 269.63	3.33	11.71	0.000106828	***
DGC_TP_2_5	T	Sire	Co23	13.3	Co39934_Co23	0.00 - 196.00	3.61	8.19	0.000322	***
			Co30	63.35	Co50943_Co30	55.35 - 72.35	14.61	41.21	7.33e-15	***
			Co23 x Co30	-	-	-	4.22	2.98	0.013743	*
	T	Dam	Co03	51.5	Co53514_Co03a	1.50 - 269.63	2.13	4.57	0.002211	**
			Co04	208	Co64498_Co04b	189.00 - 218.00	3.89	8.63	0.000187	***
			Co04 x Sex	-	-	-	1.12	2.36	0.026306	*
DGC_TP_5_6	T	Sire	Co23	13.3	Co39934_Co23	0.00 - 133.00	6.39	12.65	7.37e-07	***
			Co30	63.35	Co50943_Co30	55.35 - 166.92	2.73	5.03	0.000529	***
			Co23 x Sex	-	-	-	2.36	4.31	0.001287	**
	T	Dam	Co03	25.66	Co32872_Co03a	1.50 - 269.63	1.78	4.2	0.00486	**
DGC_TP_6_7	T	Sire	Co01	47.33	Co33307_Co01a	28.81 - 231.44	0.89	1.73	0.04867	*
			Co23	14	Co39934_Co23	0.00 - 197.00	4.5	9.35	5.25e-05	***
			Co30	63.35	Co50943_Co30	55.35 - 166.92	1.92	3.78	0.0038	**
			Co23 x Sex	-	-	-	1.7	3.35	0.00644	**
	T	Dam	Co16	192.77	Co48273_Co16b	184.77 - 199.77	4.87	11.56	1.94e-05	***
			Co16 x Sex	-	-	-	1.65	3.69	0.00675	**
DGC_TP_7_8	T	Sire	Co30	63.73	Co50943_Co30	55.35 - 75.35	9.01	31.18	1.91665e-10	***
	T	Dam	Co04	206.32	Co28666_Co04b	192.00 - 218.56	3.72	10.67	4.67e-05	***
Signif. codes: *** 0.001 ** 0.01 * 0.05 . 0.1
