# Supplementary material for: Influence of a growth hormone transgene on the genetic architecture of growth‐related traits: A comparative analysis between transgenic and wild‐type coho salmon
Source: Evol Appl. 2018 Oct 16;11(10):1886–900. doi: 10.1111/eva.12692 (PMC6231474; doi:10.1111/eva.12692)
Supplement: Supplementary file 5 [file EVA-11-1886-s005.xlsx]

## Sheet: Legend
File S5: Summary of the annotation results for the QTL-associated loci explaining large effect sizes located on linkage groups Co04, Co10 and Co30, as well as differentially expressed genes on these linkage groups in previous studies of Devlin et al (2009) and Kim et al (2015).
Identification includes; marker linked with the QTL; position of the marker; gene name; start position of the gene (minimum); end position of the gene (maximum); direction of the gene; protein sequence identifiers (db_xref); gene product; protein product of the gene. The last sheet, “Differentially expressed genes”, includes; differential expression study used (either Devlin et al 2009 or Kim et …

## Sheet: Co04
QTL-Linked Marker	Position (start)	Gene name	Minimum	Maximum	Direction	db_xref	Product	Protein_ID
Region 1: 26,580,372 to 28,580,372, includes Co17102_Co04a
		LOC109889363	26524790	26686682	forward	109889363	talin-2	XP_020336327.1
		LOC109889364	26715589	26734519	forward	109889364	tropomyosin alpha-1 chain-like isoform X5	XP_020336334.1
		tmem266	26760386	26833854	forward	109888661	transmembrane protein 266	XP_020335413.1
		LOC109888845	26837183	26851626	reverse	109888845	electron transfer flavoprotein subunit alpha, mitochondrial-like	XP_020335599.1
		LOC109888662	26858651	26862567	forward	109888662	insulin gene enhancer protein ISL-2B	XP_020335415.1
		LOC109889365	26864824	26962051	reverse	109889365	S phase cyclin A-associated protein in the endoplasmic reticulum-like isoform X3	XP_020336346.1
		rcn2	26962219	26964667	forward	109888663	reticulocalbin-2	XP_020335416.1
		LOC109889367	26965956	26976923	forward	109889367	proline-serine-threonine phosphatase-interactingprotein 1-like	XP_020336348.1
		LOC109889368	26980181	26997586	reverse	109889368	tetraspanin-3-like	XP_020336349.1
		LOC109888846	27025192	27026049	forward	109888846	cholesterol 25-hydroxylase-like protein 1, member 1	XP_020335600.1
		LOC109889369	27028738	27036406	reverse	109889369	zinc finger protein 592-like	XP_020336352.1
		LOC109889370	27048385	27068408	reverse	109889370	titin-like isoform X2	XP_020336357.1
		LOC109889371	27071328	27078549	forward	109889371	uncharacterized
		LOC109888847	27078903	27090735	forward	109888847	mucosa-associated lymphoid tissue lymphoma translocation protein 1-like	XP_020335601.1
		trnah-gug	27094558	27094629	forward	109890076	transfer RNA histidin (anticodon GUG)
		LOC109889373	27095866	27213055	forward	109889373	FERM domain-containing protein 5 isoform X1	XP_020336359.1
		LOC109889374	27232812	27265868	reverse	109889374	LOW QUALITY PROTEIN: ras-specific guanine nucleotide-releasing factor 1-like	XP_020336362.1
		LOC109889377	27368148	27386169	reverse	109889377	uncharacterized
		LOC109889375	27373564	27375135	forward	109889375	ankyrin repeat domain-containing protein 34C-like	XP_020336364.1
		LOC109889376	27386426	27395073	forward	109889376	socitrate dehydrogenase [NADP], mitochondrial-like
		LOC109888848	27395151	27401760	reverse	109888848	zinc finger protein 710-like	XP_020335603.1
Co17102_Co04a	27580372	LOC109889379	27525596	27612185	forward	109889379	semaphorin-4B-like	XP_020336368.1
		LOC109889381	27616161	27627801	forward	109889381	ras and EF-hand domain-containing protein-like	XP_020336370.1
		LOC109889390	27627838	27629398	reverse	109889390	small EDRK-rich factor 1-like	XP_020336388.1
		LOC109889385	27630648	27683084	reverse	109889385	peptidyl-prolyl cis-trans isomerase FKBP8-like isoform X1	XP_020336379.1
		LOC109889382	27681986	27729399	forward	109889382	RNA polymerase II elongation factor ELL2-like isoform X1	XP_020336371.1
		pex11a	27734296	27737491	reverse	109889387	peroxisomal membrane protein 11A	XP_020336385.1
		LOC109889392	27738030	27739968	reverse	109889392	uncharacterized
		LOC109889391	27741264	27742725	reverse	109889391	uncharacterized
		LOC109889389	27760385	27769053	reverse	109889389	ADP-ribosylation factor 4-like	XP_020336387.1
		LOC109888849	27774745	27781580	forward	109888849	transmembrane protein 116-like	XP_020335604.1
		LOC109888850	27784008	27799201	reverse	109888850	neuropilin and tolloid-like protein 2	XP_020335605.1
		LOC109889383	27831146	27839485	reverse	109889383	tripartite motif-containing protein 16-like isoform X1	XP_020336373.1
		LOC109889384	27844788	27853583	reverse	109889384	pyruvate dehydrogenase [acetyl-transferring]-phosphatase 2, mitochondrial-like isoform X2	XP_020336378.1
		LOC109889393	27854937	27858508	reverse	109889393	uncharacterized
		LOC109888851	27869141	27878276	forward	109888851	telomere repeats-binding bouquet formation protein 1-like	XP_020335606.1
		LOC109889386	27883586	27889106	reverse	109889386	protein TsetseEP-like	XP_020336382.1
		LOC109889388	27913809	27916438	forward	109889388	transmembrane protein 253-like	XP_020336386.1
		LOC109889378	27915908	27926846	reverse	109889378	NACHT, LRR and PYD domains-containing protein 12-like isoform X3	XP_020336367.1
		LOC109888852	27957904	28099819	reverse	109888852	LOW QUALITY PROTEIN: FERM domain-containing protein 4A-like	XP_020335607.1
		LOC109889396	28230272	28255138	forward	109889396	receptor-interacting serine/threonine-protein kinase 3-like isoform X1	XP_020336389.1
		LOC109889397	28261607	28287992	reverse	109889397	protein FAM107B-like isoform X1	XP_020336395.1
		LOC109889398	28339349	28364647	forward	109889398	UPF0577 protein KIAA1324-like	XP_020336398.1
		LOC109888853	28375293	28400721	reverse	109888853	metabotropic glutamate receptor 3-like	XP_020335608.1
		LOC109888664	28400787	28432255	reverse	109888664	uncharacterized
		LOC109889399	28552466	28618194	forward	109889399	semaphorin-3D-like
Region 2: 64,552,535 to 69,709,737, includes Co28666_Co04b, Co09937_Co04b, Co64498_Co04b
		LOC109888776	64554707	64561065	forward	109888776	fibroblast growth factor 8	XP_020335538.1
		fbxw4	64578038	64606590	forward	109889875	F-box/WD repeat-containing protein 4	XP_020337244.1
		LOC109889876	64627411	64638957	forward	109889876	WW domain binding protein 1-like	XP_020337245.1
		LOC109889877	64646026	64649150	reverse	109889877	steroid 17-alpha-hydroxylase/17,20 lyase	XP_020337246.1
		borcs7	64649936	64652418	forward	109889880	BLOC-1-related complex subunit 7	XP_020337251.1
		nt5c2	64653551	64680894	reverse	109889878	cytosolic purine 5'-nucleotidase isoform X1	XP_020337248.1
		ina	64682963	64686082	forward	109889879	alpha-internexin	XP_020337250.1
		pcgf6	64686570	64693355	reverse	109889881	polycomb group RING finger protein 6	XP_020337252.1
		LOC109889885	64697276	64708017	reverse	109889885	RING finger protein 122-like	XP_020337256.1
		calhm2	64709248	64711575	reverse	109889884	calcium homeostasis modulator protein 2	XP_020337255.1
		LOC109889882	64714766	64724312	reverse	109889882	lymphocyte-specific helicase-like isoform X2	XP_020337254.1
		LOC109888777	64739884	64746073	forward	109888777	uncharacterized protein LOC109888777	XP_020335540.1
		LOC109889886	64774151	64804332	forward	109889886	uncharacterized protein LOC109889886	XP_020337257.1
		LOC109888778	64812369	64830526	reverse	109888778	cGMP-dependent protein kinase 2-like	XP_020335541.1
		LOC109889887	64833824	64947612	reverse	109889887	collagen alpha-1(XIII) chain-like isoform X2	XP_020337260.1
		LOC109889890	65029941	65036054	forward	109889890	core histone macro-H2A.2-like isoform X1	XP_020337269.1
		LOC109889889	65036113	65115452	reverse	109889889	Golgi-specific brefeldin A-resistance guanine nucleotide exchange factor 1-like isoform X6	XP_020337267.1
		LOC109889891	65119385	65148802	forward	109889891	pituitary homeobox 3	XP_020337272.1
		LOC109889892	65205748	65253771	reverse	109889892	heat shock 70 kDa protein 12A-like	XP_020337273.1
		shtn1	65346201	65389811	reverse	109889893	shootin-1	XP_020337274.1
		LOC109889894	65392354	65435571	reverse	109889894	V-type proton ATPase subunit B, brain isoform-like
		LOC109888780	65452006	65459269	reverse	109888780	ventral anterior homeobox 1	XP_020335542.1
		LOC109889895	65509588	65538122	forward	109889895	cytosolic phospholipase A2 zeta-like	XP_020337275.1
Co28666_Co04b	65552535	LOC109888964	65549151	65558978	forward	109888964	potassium channel subfamily K member 18-like	XP_020335700.1
		LOC109888781	65561739	65578140	forward	109888781	synaptic vesicular amine transporter-like	XP_020335545.1
		LOC109889898	65583918	65666670	reverse	109889898	PDZ domain-containing protein 8-like	XP_020337282.1
		LOC109889897	65665780	65689959	forward	109889897	ectodysplasin-A receptor-associated adapter protein-like isoform X1	XP_020337278.1
		LOC109889896	65690852	65703563	reverse	109889896	neuroblast differentiation-associated protein AHNAK-like	XP_020337277.1
		LOC109888782	65726318	65727756	reverse	109888782	uncharacterized
		exo1	65739967	65748339	reverse	109889899	exonuclease 1	XP_020337283.1
		LOC109889901	65748536	65755131	forward	109889901	protein YIPF4-like	XP_020337287.1
		LOC109889902	65768183	65920611	forward	109889902	baculoviral IAP repeat-containing protein 6-likeisoform X1	XP_020337288.1
		ttc27	65944612	66067389	forward	109889903	tetratricopeptide repeat protein 27 isoform X1	XP_020337307.1
		LOC109889904	66071199	66102594	forward	109889904	latent-transforming growth factor beta-binding protein 1-like	XP_020337309.1
		LOC109888965	66109125	66209959	forward	109888965	LOW QUALITY PROTEIN: latent-transforming growth factor beta-binding protein 1-like	XP_020335701.1
		LOC109889905	66211109	66259839	forward	109889905	ras guanyl-releasing protein 3-like	XP_020337310.1
		LOC109889907	66268813	66277062	forward	109889907	LOW QUALITY PROTEIN: protein FAM98A-like	XP_020337311.1
		LOC109889908	66277282	66282898	forward	109889908	uncharacterized protein LOC109889908 isoform X1	XP_020337312.1
		nvl	66291498	66301356	forward	109889909	nuclear valosin-containing protein-like	XP_020337315.1
		LOC109889910	66302186	66325378	reverse	109889910	sphingolipid delta(4)-desaturase DES1-like	XP_020337317.1
		LOC109889911	66332012	66338147	reverse	109889911	F-box only protein 28-like	XP_020337318.1
		LOC109888966	66339938	66341481	reverse	109888966	DNA-directed RNA polymerases I and III subunit RPAC1-like
		LOC109889912	66347163	66348802	forward	109889912	dual specificity protein phosphatase 13-like	XP_020337319.1
		LOC109889913	66352041	66368237	reverse	109889913	uncharacterized protein LOC109889913	XP_020337320.1
		LOC109888783	66375354	66399932	reverse	109888783	rap1 GTPase-GDP dissociation stimulator 1-like	XP_020335546.1
		chchd1	66418854	66426050	forward	109889914	coiled-coil-helix-coiled-coil-helix domain-containing protein 1	XP_020337321.1
		LOC109889916	66443819	66473779	forward	109889916	neurotrypsin-like
		LOC109889917	66489890	66525014	forward	109889917	zinc finger SWIM domain-containing protein 8-like isoform X1	XP_020337322.1
		LOC109889918	66526647	66697138	forward	109889918	bifunctional heparan sulfate N-deacetylase/N-sulfotransferase 2-like	XP_020337331.1
Co09937_Co04b	66766078	LOC109889919	66699278	66809316	reverse	109889919	calcium/calmodulin-dependent protein kinase type II subunit gamma-like
		LOC109888784	66820553	66823895	reverse	109888784	arylsulfatase I-like	XP_020335547.1
		LOC109889920	66837457	66943456	forward	109889920	potassium voltage-gated channel subfamily KQT member 5-like isoform X1	XP_020337335.1
		ddx43	66952061	66988300	forward	109889921	probable ATP-dependent RNA helicase DDX43	XP_020337339.1
		LOC109888967	66987962	66989886	reverse	109888967	cyclic GMP-AMP synthase-like	XP_020335702.1
		LOC109889922	66990864	67002417	reverse	109889922	elongation factor 1-alpha, somatic form	XP_020337340.1
		slc17a5	67006912	67018616	reverse	109889923	sialin	XP_020337341.1
		LOC109888785	67040320	67042095	reverse	109888785	lathosterol oxidase-like	XP_020335548.1
		LOC109889924	67048179	67106606	reverse	109889924	ras and Rab interactor 2-like isoform X2	XP_020337344.1
		LOC109888787	67117600	67121625	reverse	109888787	uncharacterized protein LOC109888787	XP_020335549.1
		LOC109888788	67129144	67138966	reverse	109888788	sodium/potassium/calcium exchanger 3-like	XP_020335550.1
		LOC109888789	67171909	67221949	reverse	109888789	sodium/potassium/calcium exchanger 3-like	XP_020335551.1
		LOC109889925	67284162	67287587	reverse	109889925	heme-binding protein 2-like	XP_020337346.1
		ccdc85a	67296497	67335634	forward	109888790	coiled-coil domain-containing protein 85A isoform X2	XP_020335553.1
		LOC109889926	67510530	67526592	forward	109889926	serine/threonine-protein kinase VRK1-like isoform X1	XP_020337347.1
		fancl	67525743	67540692	reverse	109889927	E3 ubiquitin-protein ligase FANCL	XP_020337349.1
		bcl11a	68281073	68354203	reverse	109889928	B-cell lymphoma/leukemia 11A	XP_020337350.1
		LOC109889930	68378319	68399157	reverse	109889930	regulating synaptic membrane exocytosis protein 1-like
		LOC109888968	68413579	68417607	reverse	109888968	regulating synaptic membrane exocytosis protein 1-like	XP_020335703.1
		LOC109888969	68427308	68458274	reverse	109888969	regulating synaptic membrane exocytosis protein 1-like	XP_020335704.1
		LOC109889929	68461410	68497988	forward	109889929	isoaspartyl peptidase/L-asparaginase-like isoform X1	XP_020337352.1
		LOC109888970	68504448	68518566	forward	109888970	isoaspartyl peptidase/L-asparaginase-like
		LOC109889931	68519701	68529593	forward	109889931	uncharacterized
		LOC109888972	68536196	68536738	reverse	109888972	opioid growth factor receptor-like protein 1	XP_020335705.1
		LOC109888973	68537734	68540535	reverse	109888973	opioid growth factor receptor-like protein 1	XP_020335706.1
		LOC109888791	68551890	68579390	forward	109888791	galactosylgalactosylxylosylprotein 3-beta-glucuronosyltransferase 2-like	XP_020335554.1
		LOC109889932	68581437	68584165	reverse	109889932	uncharacterized
		LOC109888974	68584182	68636770	reverse	109888974	LOW QUALITY PROTEIN: stromal membrane-associatedprotein 1-like	XP_020335707.1
		LOC109889933	68650740	68699420	forward	109889933	apoptosis-stimulating of p53 protein 2-like isoform X1	XP_020337355.1
Co64498_Co04b	68709937	LOC109889934	68705951	68717870	reverse	109889934	polymeric immunoglobulin receptor-like	XP_020337362.1
		LOC109888792	68726916	68728268	reverse	109888792	uncharacterized
		LOC109888975	68737664	68742218	reverse	109888975	CMRF35-like molecule 1	XP_020335711.1
		LOC109889937	68765553	68768858	reverse	109889937	CMRF35-like molecule 1	XP_020337375.1
		LOC109889935	68780130	68788432	reverse	109889935	polymeric immunoglobulin receptor-like isoform X9	XP_020337374.1
		polh	68812624	68824055	forward	109889938	DNA polymerase eta	XP_020337376.1
		gtpbp2	68827614	68855777	reverse	109889939	GTP-binding protein 2	XP_020337378.1
		otor	68865912	68867462	forward	109888793	otoraplin	XP_020335555.1
		pcsk2	68907336	68979872	forward	109889940	neuroendocrine convertase 2	XP_020337379.1
		LOC109888976	68981370	68994479	reverse	109888976	filensin-like	XP_020335712.1
		LOC109888977	69010701	69018388	forward	109888977	prokineticin receptor 2-like	XP_020335713.1
		LOC109889941	69081844	69087668	reverse	109889941	pleckstrin-like	XP_020337381.1
		LOC109889942	69318053	69560606	forward	109889942	protocadherin-15-like	XP_020337382.1
		LOC109888794	69612349	69613920	reverse	109888794	dickkopf-related protein 1-like	XP_020335556.1
		LOC109889943	69618389	69751595	reverse	109889943	cGMP-dependent protein kinase 1-like isoform X2	XP_020337384.1

## Sheet: Co11
QTL-Linked Marker	Position (start)	Gene name	Minimum	Maximum	Direction	db_xref	Product	Protein_ID
Region 1: 17,444,898 to 19,444,898, includes Co58715_Co11b
		LOC109899039	17530655	17631100	forward	109899039	cadherin-7-like isoform X2	XP_020349680.1
		LOC109899436	17679857	17700631	reverse	109899436	cadherin-7-like	XP_020350268.1
		dsel	17838669	17843139	reverse	109899040	dermatan-sulfate epimerase-like protein	XP_020349681.1
		tmx3	18032351	18098192	reverse	109899437	protein disulfide-isomerase TMX3	XP_020350269.1
		pxdc1	18103580	18119947	reverse	109899439	PX domain-containing protein 1	XP_020350270.1
		LOC109899440	18135842	18158239	forward	109899440	serine/threonine-protein kinase PRP4 homolog	XP_020350272.1
		LOC109899441	18159979	18326395	reverse	109899441	transcriptional activator GLI3-like	XP_020350274.1
		LOC109899442	18359688	18363542	reverse	109899442	C-C chemokine receptor type 9-like	XP_020350275.1
		LOC109900183	18365353	18371733	reverse	109900183	thread biopolymer filament subunit gamma-like
		LOC109899443	18373568	18382254	reverse	109899443	leucine zipper transcription factor-like protein 1
		LOC109899444	18387894	18390322	forward	109899444	cytochrome P450 2F3-like	XP_020350276.1
		LOC109899445	18393108	18442081	forward	109899445	dnaJ homolog subfamily C member 13-like isoform X1	XP_020350277.1
Co58715_Co11b	18444898	topbp1	18442531	18474899	forward	109899446	DNA topoisomerase 2-binding protein 1	XP_020350280.1
		LOC109900185	18534747	18540709	forward	109900185	transmembrane protein 108-like	XP_020351480.1
		LOC109899448	18547091	18551883	forward	109899448	protein CDV3 homolog	XP_020350282.1
		LOC109899449	18582852	18592331	reverse	109899449	zinc finger protein OZF-like isoform X2	XP_020350284.1
		kif9	18595926	18618618	forward	109899450	kinesin-like protein KIF9	XP_020350286.1
		LOC109900186	18620239	18719604	reverse	109900186	protein scribble homolog	XP_020351481.1
		LOC109899451	18721662	18735150	reverse	109899451	poly(U)-binding-splicing factor PUF60-like isoform X4	XP_020350290.1
		trnaa-ugc	18730114	18730188	forward	109900211	transfer RNA alanine (anticodon UGC)
		LOC109899452	18748273	18795335	reverse	109899452	nuclear receptor-binding protein 2-like isoform X2	XP_020350292.1
		LOC109899453	18862387	18864396	reverse	109899453	uncharacterized protein LOC109899453	XP_020350293.1
		LOC109899455	18867105	18868661	reverse	109899455	uncharacterized protein LOC109899455	XP_020350294.1
		LOC109899456	18871816	18949032	reverse	109899456	anion exchange protein 2-like isoform X3	XP_020350297.1
		LOC109899457	18956109	18974021	forward	109899457	uncharacterized protein LOC109899457 isoform X1	XP_020350299.1
		LOC109899459	18975532	18986557	reverse	109899459	ATP-binding cassette sub-family F member 2	XP_020350302.1
		LOC109899458	18986629	18994988	forward	109899458	chondroitin sulfate glucuronyltransferase-like	XP_020350301.1
		LOC109899460	18996259	19042515	reverse	109899460	SWI/SNF-related matrix-associated actin-dependent regulator of chromatin subfamily D member 3	XP_020350304.1
		LOC109899462	19043601	19079895	reverse	109899462	transcriptional repressor NF-X1-like isoform X1	XP_020350307.1
		LOC109899463	19083257	19155159	forward	109899463	arf-GAP with SH3 domain, ANK repeat and PH domain-containing protein 1-like
		LOC109899464	19155725	19158662	reverse	109899464	elongation factor 1-alpha-like	XP_020350310.1
		LOC109899465	19159238	19198286	forward	109899465	protein FAM49B	XP_020350311.1
		LOC109899466	19377755	19380513	reverse	109899466	transcriptional regulator Myc	XP_020350317.1
		LOC109899469	19399428	19422949	forward	109899469	progressive ankylosis protein homolog B-like isoform X2	XP_020350330.1
		LOC109899467	19422992	19437781	reverse	109899467	uncharacterized protein LOC109899467 isoform X2	XP_020350327.1
Region 2: 46,120,174 to 48,120,174, includes Co49885_Co11a
		LOC109899754	46187353	46190709	forward	109899754	ubiquitin-conjugating enzyme E2 D4-like	XP_020350841.1
		LOC109899755	46195412	46275655	forward	109899755	protein bicaudal C homolog 1-B-like isoform X1	XP_020350842.1
		LOC109899756	46293837	46333114	forward	109899756	phytanoyl-CoA hydroxylase-interacting protein-like isoform X1	XP_020350849.1
		LOC109898872	46332418	46356016	reverse	109898872	protein FAM13C-like	XP_020349519.1
		LOC109899757	46385027	46397562	reverse	109899757	monocarboxylate transporter 9-like	XP_020350852.1
		LOC109899759	46404009	46424142	reverse	109899759	coiled-coil domain-containing protein 6-like	XP_020350857.1
		LOC109898873	46425744	46584089	reverse	109898873	ankyrin-3-like	XP_020349521.1
		LOC109899760	46680686	46684360	forward	109899760	cyclin-dependent kinase 1 isoform X1	XP_020350858.1
		LOC109898874	46694394	46700087	reverse	109898874	transmembrane protein 26-like
		LOC109899761	46717398	46798108	forward	109899761	AT-rich interactive domain-containing protein 5B-like	XP_020350861.1
		LOC109899762	46817442	46822101	forward	109899762	protein ZNF365-like	XP_020350862.1
		LOC109899763	46837519	46838948	forward	109899763	2-aminoethanethiol dioxygenase-like	XP_020350863.1
		LOC109898875	46842480	46843242	reverse	109898875	early growth response protein 2b-like	XP_020349522.1
		LOC109899764	46854401	46872830	forward	109899764	kinesin-like protein KIF11 isoform X1	XP_020350864.1
		slc22a15	46882064	46890785	forward	109899765	solute carrier family 22 member 15	XP_020350866.1
		LOC109899121	46900727	46903850	reverse	109899121	cytochrome P450 26A1-like	XP_020349764.1
		LOC109899122	46905290	46909996	reverse	109899122	cytochrome P450 26C1-like	XP_020349765.1
		LOC109899123	47019119	47020381	forward	109899123	D(1C) dopamine receptor-like	XP_020349766.1
		LOC109899124	47036833	47038657	forward	109899124	fibroblast growth factor-binding protein 2-like	XP_020349768.1
		LOC109899125	47059380	47066025	forward	109899125	protein phosphatase 1 regulatory subunit 3C-B-like	XP_020349769.1
Co49885_Co11a	47120174	LOC109898876	47100642	47122937	reverse	109898876	probable E3 ubiquitin-protein ligase HECTD2
		LOC109899767	47145170	47159621	forward	109899767	tetraspanin-14-like isoform X2	XP_020350868.1
		LOC109899126	47473608	47640714	reverse	109899126	uncharacterized
Region 3: 55,160,711 to 57,160,711 includes 58273_Co11a
		LOC109899844	55182032	55191720	forward	109899844	phosphoglycerate mutase 1-like	XP_020351020.1
		LOC109899845	55194070	55211880	forward	109899845	uncharacterized protein LOC109899845 isoform X1	XP_020351021.1
		LOC109899847	55238130	55255218	forward	109899847	mitoferrin-2-like	XP_020351027.1
		LOC109899139	55285587	55287431	reverse	109899139	homeobox protein koza-like	XP_020349782.1
		LOC109899848	55296463	55300249	reverse	109899848	homeobox protein Nkx-2.5-like	XP_020351028.1
		got1	55307792	55341843	forward	109898898	aspartate aminotransferase, cytoplasmic	XP_020349545.1
		LOC109898899	55346122	55375357	reverse	109898899	metal transporter CNNM4-like
		hpse2	55377027	55500907	forward	109898900	LOW QUALITY PROTEIN: inactive heparanase-2	XP_020349546.1
		hps1	55511495	55539422	forward	109899849	Hermansky-Pudlak syndrome 1 protein isoform X5	XP_020351035.1
		lcor	55587858	55619714	forward	109899851	ligand-dependent corepressor	XP_020351036.1
		LOC109898901	55626267	55632905	forward	109898901	uncharacterized protein LOC109898901	XP_020349547.1
		LOC109898902	55639722	55644828	reverse	109898902	slit homolog 1 protein-like	XP_020349548.1
		LOC109898903	55644836	55655721	reverse	109898903	slit homolog 2 protein-like	XP_020349549.1
		LOC109899852	55714363	55840186	reverse	109899852	slit homolog 1 protein-like isoform X1	XP_020351037.1
		LOC109899853	55843854	55849170	reverse	109899853	rho GTPase-activating protein 19-like	XP_020351039.1
		LOC109899854	55855391	55876970	reverse	109899854	exportin-5-like isoform X2	XP_020351043.1
		LOC109898905	55895196	55907361	reverse	109898905	isoaspartyl peptidase/L-asparaginase-like	XP_020349550.1
		LOC109899140	55917417	56039720	forward	109899140	KH domain-containing, RNA-binding, signal transduction-associated protein 2-like	XP_020349783.1
Co58273_Co11a	56160711	LOC109899855	56100229	56205205	reverse	109899855	DNA primase large subunit-like	XP_020351045.1
		LOC109899856	56206079	56214296	forward	109899856	ras-related protein Rab-23-like	XP_020351046.1
		LOC109899141	56219253	56221077	reverse	109899141	BAG family molecular chaperone regulator 2-like	XP_020349784.1
		LOC109899858	56234669	56248708	reverse	109899858	E3 SUMO-protein ligase ZNF451-like isoform X1	XP_020351049.1
		LOC109898906	56251126	56434648	forward	109898906	LOW QUALITY PROTEIN: dystonin-like	XP_020349551.1
		LOC109899859	56349475	56352210	forward	109899859	desmoplakin-like	XP_020351052.1
		LOC109898907	56458228	56461198	forward	109898907	uncharacterized protein LOC109898907	XP_020349552.1
		LOC109899860	56467614	56530527	forward	109899860	collagen alpha-1(XXI) chain-like	XP_020351054.1
		LOC109899862	56497178	56535758	reverse	109899862	uncharacterized
		LOC109899861	56532706	56547443	forward	109899861	bone morphogenetic protein 5-like	XP_020351055.1
		LOC109899863	56566403	56608899	forward	109899863	3-hydroxymethyl-3-methylglutaryl-CoA lyase, cytoplasmic-like isoform X1	XP_020351056.1
		LOC109898908	56627519	56638268	reverse	109898908	protein FAM83B-like	XP_020349554.1
		LOC109898909	56729945	56741771	reverse	109898909	protein scribble homolog	XP_020349555.1
		LOC109899864	56741487	56813359	reverse	109899864	leucine-rich repeat-containing protein 1-like isoform X2	XP_020351060.1
		LOC109899866	56841215	56846367	forward	109899866	kelch-like protein 31	XP_020351062.1
		LOC109899867	56868855	56903717	forward	109899867	glutamate--cysteine ligase catalytic subunit-like isoform X1	XP_020351064.1
		LOC109899868	56941727	56958958	forward	109899868	LOW QUALITY PROTEIN: elongation of very long chain fatty acids protein 5-like	XP_020351067.1
		LOC109899869	56964499	56971747	reverse	109899869	F-box only protein 9-like	XP_020351068.1
		LOC109899870	56972974	56984551	forward	109899870	serine/threonine-protein kinase ICK-like	XP_020351069.1
		LOC109899872	56989097	56991560	forward	109899872	glutathione S-transferase 3-like	XP_020351073.1
		LOC109899874	56990794	57037483	reverse	109899874	transmembrane protein 14A-like	XP_020351074.1
		LOC109899871	57037516	57082575	reverse	109899871	1-acyl-sn-glycerol-3-phosphate acyltransferase epsilon-like	XP_020351072.1
		mcph1	57085032	57143259	reverse	109899875	microcephalin isoform X2	XP_020351080.1
		LOC109899877	57095603	57108765	forward	109899877	angiopoietin-2-like	XP_020351083.1

## Sheet: Co30
QTL-Linked Marker	Position (start)	Gene name	Minimum	Maximum	Direction	db_xref	Product	Protein_ID
Region 1: 1 to 2,947,208, includes Co30795_Co30; Co50943_Co30; Co54654_Co30
		klhl18	26518	93427	reverse	109874685	kelch-like protein 18 isoform X1	XP_020322301.1
		LOC109874649	125580	217787	reverse	109874649	poly(U)-binding-splicing factor PUF60-like	XP_020322238.1
		tmub1	247614	270757	forward	109875005	transmembrane and ubiquitin-like domain-containing protein 1	XP_020322713.1
		asap1	332200	484457	forward	109875090	arf-GAP with SH3 domain, ANK repeat and PH domain-containing protein 1 isoform X1	XP_020322843.1
		fam49b	546679	599132	forward	109874953	protein FAM49B	XP_020322620.1
		LOC109874845	864737	865125	forward	109874845	Uncharacterized
Co30795_Co30	996641	myc	971561	973984	reverse	109874940	myc proto-oncogene protein	XP_020322603.1
		LOC109875079	1024456	1133443	forward	109875079	progressive ankylosis protein homolog B	XP_020322829.1
		lrrc6	1155090	1224822	forward	109874490	protein tilB homolog isoform X1	XP_020321988.1
		kcnq3	1265721	1450911	forward	109875462	potassium voltage-gated channel subfamily KQT member 3	XP_020323388.1
		LOC109874568	1517142	1519641	forward	109874568	Uncharacterized
Co50943_Co30	1877336	efr3a	1540049	1782523	reverse	109874621	protein EFR3 homolog A	XP_020322203.1
Co54654_Co30	1947208	adcy8	1952548	2204809	forward	109875096	adenylate cyclase type 8 isoform X1	XP_020322873.1
		basp1	2422965	2488011	reverse	109874511	brain acid soluble protein 1	XP_020322024.1
		myo10	2518091	2765027	forward	109874618	unconventional myosin-X	XP_020322201.1
		znf622	2788083	2795416	reverse	109874828	zinc finger protein 622 isoform X1	XP_020322430.1
		fam134b	2806475	2837265	reverse	109875121	reticulophagy receptor FAM134B	XP_020322919.1
		LOC109875369	2872701	2884592	reverse	109875369	reticulophagy receptor FAM134B-like	XP_020323302.1
		rnf182	2893923	2894777	forward	109875370	E3 ubiquitin-protein ligase RNF182	XP_020323304.1
		ranbp9	2921897	2947405	forward	109874659	RAN binding protein 9
Region 2: 7,527,858 to 9,527,858 includes marker Co30_Co55162
		LOC109875102	7488570	7557681	forward	109875102	collagen alpha-3(IV) chain-like	XP_020322883.1
		LOC109874531	7591046	7666519	reverse	109874531	fibroblast growth factor 12 isoform X1	XP_020322067.1
		LOC109874532	7608257	7608791	reverse	109874532	uncharacterized
		LOC109875383	7687838	7691040	reverse	109875383	uncharacterized protein LOC109875383	XP_020323317.1
		LOC109875384	7705773	7708616	reverse	109875384	apolipoprotein D-like
		LOC109875385	7720210	7722350	forward	109875385	apolipoprotein D-like	XP_020323319.1
		LOC109875386	7745679	7748579	forward	109875386	sterile alpha motif domain-containing protein 7-like	XP_020323320.1
		sec62	7754622	7781004	forward	109874672	translocation protein SEC62	XP_020322278.1
		LOC109875387	7801739	7802431	reverse	109875387	transmembrane protein 125-like	XP_020323321.1
		LOC109875388	7834418	7998115	forward	109875388	low-density lipoprotein receptor-related protein8-like	XP_020323322.1
		LOC109874631	8003247	8045354	reverse	109874631	KN motif and ankyrin repeat domain-containing protein 1-like	XP_020322216.1
		LOC109874633	8039618	8042921	forward	109874633	angiopoietin-related protein 3-like	XP_020322219.1
		LOC109874632	8044144	8052342	forward	109874632	phosphoglucomutase-1-like
		LOC109875139	8069367	8088193	reverse	109875139	tyrosine-protein kinase JAK1-like	XP_020322947.1
		LOC109875106	8100831	8114962	forward	109875106	leptin receptor gene-related protein-like	XP_020322886.1
		LOC109874657	8165643	8235255	forward	109874657	cAMP-specific 3',5'-cyclic phosphodiesterase 4B-like	XP_020322250.1
		LOC109875389	8278832	8292588	forward	109875389	SH3-containing GRB2-like protein 3-interacting protein 1	XP_020323323.1
		LOC109874469	8304656	8318576	forward	109874469	mesoderm induction early response protein 1-likeisoform X1	XP_020321952.1
		LOC109874470	8318412	8327318	reverse	109874470	UDP-N-acetylglucosamine/UDP-glucose/GDP-mannose transporter-like	XP_020321955.1
		LOC109875114	8329580	8337538	reverse	109875114	plasminogen activator inhibitor 1 RNA-binding protein-like isoform X1	XP_020322900.1
		hsd17b7	8342654	8367787	reverse	109875116	3-keto-steroid reductase	XP_020322903.1
		LOC109875390	8371601	8380926	reverse	109875390	discoidin domain-containing receptor 2-like	XP_020323324.1
		LOC109875391	8398185	8424508	reverse	109875391	carboxyl-terminal PDZ ligand of neuronal nitric oxide synthase protein-like
		LOC109875128	8449148	8451508	reverse	109875128	regulator of G-protein signaling 5-like	XP_020322927.1
Co55162_Co30	8527858	LOC109875392	8491914	8505469	reverse	109875392	BMP/retinoic acid-inducible neural-specific protein 3-like	XP_020323326.1
		LOC109875198	8596838	8603193	forward	109875198	regulator of G-protein signaling 21-like	XP_020323017.1
		LOC109875393	8606524	8607631	forward	109875393	regulator of G-protein signaling 21-like	XP_020323327.1
		LOC109875252	8618190	8621883	forward	109875252	regulator of G-protein signaling 21-like	XP_020323113.1
		LOC109875110	8650994	8729243	forward	109875110	LOW QUALITY PROTEIN: parafibromin-like	XP_020322891.1
		LOC109875111	8697181	8729904	reverse	109875111	beta-1,3-galactosyltransferase 2-like	XP_020322893.1
		LOC109875134	8814236	8877880	reverse	109875134	potassium channel subfamily T member 2-like isoform X1	XP_020322939.1
		LOC109875394	8886035	8930678	forward	109875394	protein crumbs homolog 1-like	XP_020323328.1
		LOC109875365	8942379	8949104	reverse	109875365	profilin-2-like isoform X1	XP_020323292.1
		LOC109874884	8958397	8992169	forward	109874884	TSC22 domain family protein 2-like isoform X1	XP_020322523.1
		LOC109875258	8999397	9004566	reverse	109875258	UAP56-interacting factor-like isoform X1	XP_020323120.1
		LOC109874894	9033409	9034357	forward	109874894	uncharacterized
		LOC109875395	9045601	9058228	reverse	109875395	neuromedin-U receptor 1-like	XP_020323329.1
		LOC109875323	9098739	9143753	forward	109875323	ephrin type-B receptor 3-like	XP_020323231.1
		LOC109875105	9197639	9199960	forward	109875105	apoptosis-associated speck-like protein containing a CARD	XP_020322885.1
		LOC109875033	9211851	9232521	reverse	109875033	protein NLRC3-like isoform X1	XP_020322762.1
		LOC109875396	9250761	9255494	forward	109875396	calcium-activated potassium channel subunit beta-3-like	XP_020323330.1
		LOC109874860	9256058	9278537	reverse	109874860	phosphatidylinositol 4,5-bisphosphate 3-kinase catalytic subunit alpha isoform-like	XP_020322481.1
		LOC109875397	9280200	9282264	reverse	109875397	calcium-activated potassium channel subunit beta-2-like	XP_020323331.1
		LOC109874881	9290499	9323266	forward	109874881	F-box-like/WD repeat-containing protein TBL1XR1	XP_020322515.1
		LOC109875398	9324009	9332349	forward	109875398	protein DVR-1-like
		LOC109875228	9339728	9348595	reverse	109875228	butyrophilin subfamily 1 member A1-like	XP_020323076.1
		LOC109875345	9375235	9389527	forward	109875345	lactosylceramide 1,3-N-acetyl-beta-D-glucosaminyltransferase A-like	XP_020323261.1
		LOC109874871	9397032	9406914	reverse	109874871	eukaryotic initiation factor 4A-II	XP_020322498.1
		LOC109875160	9415031	9418673	forward	109875160	DCN1-like protein 1	XP_020322970.1
		LOC109874861	9448118	9456396	reverse	109874861	Y+L amino acid transporter 2-like	XP_020322483.1
		LOC109875399	9467169	9499099	reverse	109875399	receptor-interacting serine/threonine-protein kinase 2-like	XP_020323333.1
Region 3: 32,115,138 to 34,115,138 includes marker Co59610_Co30
		LOC109874736	32117356	32120172	reverse	109874736	zinc finger protein 460-like	XP_020322342.1
		LOC109874819	32162198	32166994	reverse	109874819	uncharacterized protein LOC109874819	XP_020322416.1
		tep1	32168751	32190880	reverse	109875047	telomerase protein component 1	XP_020322781.1
		LOC109875049	32190957	32192903	forward	109875049	zinc finger protein 436-like	XP_020322785.1
		LOC109875050	32207704	32210948	forward	109875050	zinc finger protein 200-like	XP_020322786.1
		LOC109875048	32211203	32225429	reverse	109875048	nectin-4-like	XP_020322784.1
		LOC109874973	32237234	32239438	reverse	109874973	high affinity immunoglobulin epsilon receptor subunit gamma-like isoform X1	XP_020322651.1
		LOC109875277	32242610	32254682	reverse	109875277	vang-like protein 2	XP_020323153.1
		LOC109875137	32267566	32276221	reverse	109875137	nicastrin-like isoform X1	XP_020322942.1
		LOC109874507	32292722	32310618	reverse	109874507	coatomer subunit alpha	XP_020322017.1
		LOC109874939	32318334	32323927	reverse	109874939	peroxisomal biogenesis factor 19-like isoform X1	XP_020322601.1
		LOC109874877	32334690	32343109	forward	109874877	myeloid-associated differentiation marker homolog	XP_020322511.1
		LOC109874876	32343295	32347906	forward	109874876	tripartite motif-containing protein 16-like	XP_020322510.1
		LOC109875255	32357391	32365210	reverse	109875255	nuclear factor of activated T-cells, cytoplasmic4-like	XP_020323115.1
		LOC109875248	32369409	32378226	forward	109875248	leukotriene B4 receptor 1-like	XP_020323107.1
		LOC109874553	32388541	32389797	reverse	109874553	uncharacterized
		sdr39u1	32390308	32394596	forward	109874552	epimerase family protein SDR39U1	XP_020322111.1
		mettl17	32394403	32397728	reverse	109874549	methyltransferase-like protein 17, mitochondrialisoform X1	XP_020322109.1
		parp2	32397780	32405016	forward	109875022	poly [ADP-ribose] polymerase 2	XP_020322737.1
		LOC109874560	32406135	32407100	forward	109874560	uncharacterized
		LOC109874869	32412268	32417066	reverse	109874869	protein lifeguard 1-like	XP_020322496.1
		LOC109874870	32417564	32430978	reverse	109874870	E3 ubiquitin-protein ligase znrf1-like	XP_020322497.1
		LOC109875059	32447924	32464485	forward	109875059	uncharacterized protein LOC109875059 isoform X3	XP_020322799.1
		LOC109874476	32480590	32480990	reverse	109874476	uncharacterized
		LOC109875307	32527076	32529460	reverse	109875307	uncharacterized
		LOC109875306	32529187	32532549	forward	109875306	putative ferric-chelate reductase 1	XP_020323208.1
		LOC109874916	32533990	32539217	reverse	109874916	heterogeneous nuclear ribonucleoprotein C-like isoform X1	XP_020322567.1
		LOC109874801	32567179	32636592	reverse	109874801	complement C3-like	XP_020322390.1
		LOC109875216	32639166	32662240	reverse	109875216	complement factor B-like	XP_020323066.1
		LOC109874519	32665886	32678174	reverse	109874519	DDB1- and CUL4-associated factor 8-like	XP_020322040.1
		LOC109874943	32694049	32709860	forward	109874943	calsequestrin-1-like
		LOC109874737	32710499	32714443	forward	109874737	zinc finger protein 37-like	XP_020322343.1
		LOC109874499	32737623	32744107	reverse	109874499	TOX high mobility group box family member 4-A-like isoform X1	XP_020322000.1
		LOC109874498	32747284	32771262	reverse	109874498	chromodomain-helicase-DNA-binding protein 8-like	XP_020321999.1
		LOC109874501	32773264	32783356	reverse	109874501	uncharacterized protein LOC109874501 isoform X1	XP_020322008.1
		LOC109874738	32779033	32781197	forward	109874738	uncharacterized
		LOC109874502	32783493	32786145	reverse	109874502	cerebellin-1-like	XP_020322010.1
		LOC109875063	32788758	32795038	reverse	109875063	E3 ubiquitin/ISG15 ligase TRIM25-like isoform X1	XP_020322803.1
		LOC109874739	32808156	32809025	forward	109874739	mas-related G-protein coupled receptor member A-like	XP_020322344.1
		LOC109874740	32820060	32825041	forward	109874740	sal-like protein 1	XP_020322345.1
		LOC109875099	32835193	32852995	forward	109875099	matrix metalloproteinase-14-like	XP_020322876.1
		LOC109874898	32873980	32905605	reverse	109874898	apoptotic chromatin condensation inducer in the nucleus-like	XP_020322542.1
		LOC109874742	32905855	32908323	reverse	109874742	protein enabled homolog	XP_020322346.1
		LOC109874743	32908379	32912572	reverse	109874743	apoptotic chromatin condensation inducer in the nucleus-like	XP_020322347.1
		lg30h14orf119	32913466	32916913	forward	109874900	uncharacterized protein C14orf119 homolog isoform X1	XP_020322546.1
		LOC109874895	32916914	32931727	reverse	109874895	putative leucine-rich repeat-containing protein DDB_G0290503 isoform X1	XP_020322536.1
		LOC109874901	32932876	32957094	forward	109874901	uncharacterized
		LOC109874896	32959887	32965410	forward	109874896	homeobox and leucine zipper protein Homez-like	XP_020322538.1
		rnf212b	32966359	32971601	reverse	109874899	RING finger protein 212B isoform X1	XP_020322543.1
		LOC109874800	32978839	32981404	reverse	109874800	uncharacterized protein LOC109874800	XP_020322389.1
		LOC109875253	33035015	33043771	forward	109875253	protocadherin-8-like	XP_020323114.1
		LOC109875335	33046144	33066317	forward	109875335	leukocyte cell-derived chemotaxin 1-like
		LOC109874744	33068179	33112476	reverse	109874744	protein SGT1 homolog
Co59610_Co30	33115138	LOC109874585	33112806	33126799	reverse	109874585	ETS-related transcription factor Elf-1-like	XP_020322152.1
		LOC109875413	33144557	33150476	reverse	109875413	endothelin B receptor-like	XP_020323344.1
		LOC109874859	33181304	33199481	reverse	109874859	kidney mitochondrial carrier protein 1-like isoform X1	XP_020322479.1
		LOC109875152	33203957	33218241	forward	109875152	LOW QUALITY PROTEIN: minor histocompatibility protein HA-1-like	XP_020322959.1
		LOC109875153	33219558	33229266	reverse	109875153	DNA-directed RNA polymerases I, II, and III subunit RPABC1 isoform X1	XP_020322960.1
		LOC109875155	33229421	33267757	forward	109875155	uncharacterized protein LOC109875155 isoform X1	XP_020322965.1
		LOC109875156	33245805	33248528	forward	109875156	uncharacterized
		LOC109874799	33290137	33297949	forward	109874799	phospholipid hydroperoxide glutathione peroxidase, mitochondrial-like
		LOC109874745	33300398	33353524	forward	109874745	phosphatidylinositol 4-phosphate 5-kinase type-1 gamma-like
		LOC109874995	33427448	33497845	reverse	109874995	LOW QUALITY PROTEIN: ephrin type-A receptor 4-like	XP_020322697.1
		LOC109875214	33511752	33513199	forward	109875214	C-C motif chemokine 20-like isoform X2	XP_020323060.1
		LOC109874746	33555355	33564388	forward	109874746	carbonic anhydrase 4-like	XP_020322350.1
		LOC109875293	33579556	33584678	reverse	109875293	carbonic anhydrase 4-like	XP_020323187.1
		LOC109875245	33630931	33636249	forward	109875245	carbonic anhydrase 4-like	XP_020323105.1
		LOC109875333	33670163	33684391	forward	109875333	carbonic anhydrase 4-like	XP_020323249.1
		LOC109874747	33695845	33712470	forward	109874747	carbonic anhydrase 4-like	XP_020322351.1
		LOC109875448	33780064	33781279	forward	109875448	LOW QUALITY PROTEIN: eotaxin-like	XP_020323379.1
		LOC109874748	<33795238	33795997	reverse	109874748	eotaxin-like	XP_020322352.1
		LOC109874749	33843856	34049985	forward	109874749	ephrin type-A receptor 3-like
		LOC109875298	33984853	33986459	forward	109875298	uncharacterized
		LOC109874750	34099458	34141106	reverse	109874750	mitogen-activated protein kinase kinase kinase MLT-like	XP_020322353.1

## Sheet: Differentially expressed genes
Study	Tissue	Linkage Group	Transcript_id	Minimum	Maximum	db_xref	In annotated region?
Devlin et al. 2009	Liver	Co04	XM_020480168.1	3921735	3964474	GeneID:109889025
Devlin et al. 2009	Liver	Co04	XM_020480799.1	27627838	27629398	GeneID:109889390	Y
Devlin et al. 2009	Liver	Co04	XM_020480881.1	31531400	31538795	GeneID:109889450
Devlin et al. 2009	Liver	Co04	XM_020481212.1	47173236	47213913	GeneID:109889639
Devlin et al. 2009	Liver	Co04	XM_020481469.1	57675848	57685895	GeneID:109889770
Devlin et al. 2009	Liver	Co04	XM_020481503.1	58333037	58340768	GeneID:109889787
Devlin et al. 2009	Liver	Co04	XM_020481558.1	61274290	61278666	GeneID:109889822
Devlin et al. 2009	Liver	Co04	XM_020481899.1	73062240	73071368	GeneID:109889985
Devlin et al. 2009	Muscle	Co04	XM_020480592.1	19791721	19800611	GeneID:109889273
Devlin et al. 2009	Muscle	Co04	XM_020479855.1	35972004	35977144	GeneID:109888687
Devlin et al. 2009	Muscle	Co04	XM_020480963.1	35955633	35961620	GeneID:109889502
Devlin et al. 2009	Muscle	Co04	XM_020480915.1	32803328	32812298	GeneID:109889470
Devlin et al. 2009	Muscle	Co04	XM_020480886.1	31594136	31596996	GeneID:109889452
Devlin et al. 2009	Muscle	Co04	XM_020480154.1	2240961	2248606	GeneID:109889012
Devlin et al. 2009	Muscle	Co04	XM_020481647.1	64304018	64312055	GeneID:109889869
Devlin et al. 2009	Muscle	Co04	XM_020480644.1	20909117	20931584	GeneID:109889305
Devlin et al. 2009	Muscle	Co04	XM_020479700.1	10971647	10987632	GeneID:109888532
Devlin et al. 2009	Muscle	Co04	XM_020480441.1	14679117	14681740	GeneID:109889197
Devlin et al. 2009	Muscle	Co04	XM_020480107.1	63975893	64042682	GeneID:109888961
Devlin et al. 2009	Liver	Co11	XM_020493887.1	28536770	28546051	GeneID:109898820
Devlin et al. 2009	Liver	Co11	XM_020494285.1	4880337	4924231	GeneID:109899230
Devlin et al. 2009	Liver	Co11	XM_020494637.1	16374648	16384736	GeneID:109899417
Devlin et al. 2009	Liver	Co11	XM_020494687.1	18387894	18390322	GeneID:109899444	Y
Devlin et al. 2009	Liver	Co11	XM_020494946.1	30410773	30413757	GeneID:109899585
Devlin et al. 2009	Liver	Co11	XM_020494970.1	31005502	31008785	GeneID:109899597
Devlin et al. 2009	Liver	Co11	XM_020495044.1	33569277	33573563	GeneID:109899630
Devlin et al. 2009	Liver	Co11	XM_020495048.1	33800580	33804436	GeneID:109899635
Devlin et al. 2009	Liver	Co11	XM_020495052.1	34364066	34376445	GeneID:109899638
Devlin et al. 2009	Liver	Co11	XM_020495154.1	38934429	38939483	GeneID:109899705
Devlin et al. 2009	Liver	Co11	XM_020495192.1	42301233	42309621	GeneID:109899724
Devlin et al. 2009	Liver	Co11	XM_020495500.1	58119626	58163104	GeneID:109899882
Devlin et al. 2009	Liver	Co11	XM_020495627.1	63881068	63883744	GeneID:109899954
Devlin et al. 2009	Liver	Co11	XM_020495811.1	73484163	73487277	GeneID:109900088
Devlin et al. 2009	Muscle	Co11	XM_020494522.1	12453499	12455686	GeneID:109899357
Devlin et al. 2009	Muscle	Co11	XM_020494991.1	31358315	31413019	GeneID:109899607
Devlin et al. 2009	Muscle	Co11	XM_020494794.1	21200417	21204947	GeneID:109899498
Devlin et al. 2009	Muscle	Co11	XM_020495497.1	58071508	58081426	GeneID:109899880
Devlin et al. 2009	Muscle	Co11	XM_020495805.1	73380398	73382567	GeneID:109900082
Devlin et al. 2009	Muscle	Co11	XM_020494356.1	7251437	7263645	GeneID:109899283
Devlin et al. 2009	Muscle	Co11	XM_020494863.1	26400333	26452416	GeneID:109899538
Devlin et al. 2009	Muscle	Co11	XM_020495339.1	51338511	51344564	GeneID:109899796
Devlin et al. 2009	Muscle	Co11	XM_020494251.1	1612412	1618418	GeneID:109899197
Devlin et al. 2009	Muscle	Co11	XM_020494651.1	16581186	16587486	GeneID:109899425
Devlin et al. 2009	Muscle	Co11	XM_020495745.1	68788829	68791491	GeneID:109900028
Devlin et al. 2009	Muscle	Co11	XM_020495748.1	68797299	68799886	GeneID:109900030
Devlin et al. 2009	Muscle	Co11	XM_020493936.1	49168055	49202863	GeneID:109898879
Devlin et al. 2009	Muscle	Co11	XM_020495438.1	55238130	55255218	GeneID:109899847	Y
Devlin et al. 2009	Muscle	Co11	XM_020493904.1	36427069	36492251	GeneID:109898840
Devlin et al. 2009	Muscle	Co11	XM_020495718.1	66801618	66837437	GeneID:109900009
Devlin et al. 2009	Muscle	Co30	XM_020466576.1	18260009	18269764	GeneID:109874593
Devlin et al. 2009	Muscle	Co30	XM_020467058.1	15480871	15484259	GeneID:109874970
Devlin et al. 2009	Muscle	Co30	XM_020466442.1	35484991	35493272	GeneID:109874514
Devlin et al. 2009	Muscle	Co30	XM_020467022.1	14127784	14146694	GeneID:109874947
Devlin et al. 2009	Muscle	Co30	XM_020466359.1	27042108	27050361	GeneID:109874466
Devlin et al. 2009	Muscle	Co30	XM_020466471.1	14936072	14940605	GeneID:109874529
Devlin et al. 2009	Muscle	Co30	XM_020466917.1	19187314	19198457	GeneID:109874874
Devlin et al. 2009	Muscle	Co30	XM_020466506.1	23259338	23264904	GeneID:109874543
Devlin et al. 2009	Muscle	Co30	XM_020466966.1	21221289	21228861	GeneID:109874909
Devlin et al. 2009	Muscle	Co30	XM_020467616.1	36473029	36476412	GeneID:109875301
Devlin et al. 2009	Liver	Co30	XM_020466445.1	31913421	31920002	GeneID:109874517
Devlin et al. 2009	Liver	Co30	XM_020467126.1	28779267	28780807	GeneID:109875007
Devlin et al. 2009	Liver	Co30	XM_020467658.1	22447265	22450398	GeneID:109875332
Devlin et al. 2009	Liver	Co30	XM_020467681.1	31093029	31114967	GeneID:109875353
Devlin et al. 2009	Liver	Co30	XM_020467775.1	12626410	12628613	GeneID:109875427
Kim et al. 2015		Co04	XM_020481342.1	54470925	54478931	GeneID:109889710
Kim et al. 2015		Co04	XM_020481813.1	70118180	70135844	GeneID:109889955
Kim et al. 2015		Co11	XM_020494250.1	1579468	1611665	GeneID:109899196
Kim et al. 2015		Co30	XM_020467796.1	40041897	40050977	GeneID:109875459
Kim et al. 2015	Pituitary	Co30	XM_020466801.1	32567179	32636592	GeneID:109874801	Y
